# Supplementary material for: Do Serologic Domains of the 2023 ACR/EULAR Classification Criteria for Antiphospholipid Syndrome Define Distinct Clinical Subgroups During Pregnancy?
Source: Int J Mol Sci. 2026 Jul 8;27(14):6100. doi: 10.3390/ijms27146100 (PMC13412096; doi:10.3390/ijms27146100)
Supplement: Supplementary file 1 [file ijms-27-06100-s001.zip]

Archive with 1 entries (1 files):
- ijms-4391020-supplementary.pdf
